# Supplementary material for: Id2 GABAergic interneurons comprise a neglected fourth major group of cortical inhibitory cells
Source: eLife. 2023 Sep 4;12:e85893. doi: 10.7554/eLife.85893 (PMC10581691; doi:10.7554/eLife.85893)
Supplement: Figure 1—figure supplement 1—source data 1. — Transcriptome data represented as trimmed mean (25–75%) LOG2(CPM +1) from the Allen Institute (https://portal.brain-map.org/atlases-and-data/rnaseq) was used to calculate raw mRNA levels (cpm) from each Id2 bin (Id2 mRNA levels >300 cpm) for the genes indicated. The number of cells in each bin from their analysis was used to generate the pie chart in the figure. The main NGFC bin (bin 12) is highlighted in the excel file. [file elife-85893-fig1-figsupp1-data1.xlsx]

## Sheet: Sheet1
bin #	# of cells	Id2 level	Sncg level	CCK level	NPY level	VIP level
12	20456	596	0	30.5	4270	0
40	354	329	0	1202	2241	18
23	277	505	0	2353	0	0
24	641	695	0	2896	6.6	0
22	148	474	5.2	3126	0.4	0
33	1395	425	7	4482	18.4	0
36	1547	322	10	5043	508	765
25	123	873	2.7	5480	0	0
35	595	523	108	5833	380	0
21	291	267	0.79	3083	0	1722
31	536	242	110	1663	102	0
32	240	202	124	2402	4.2	0
37	4540	190	8.8	2385	0.5	1082
34	263	161	13	3304	0	1038
38	504	159	181	1342	0.5	0
39	671	122	12.5	1278	0.5	0
