# Supplementary material for: Id2 GABAergic interneurons comprise a neglected fourth major group of cortical inhibitory cells
Source: eLife. 2023 Sep 4;12:e85893. doi: 10.7554/eLife.85893 (PMC10581691; doi:10.7554/eLife.85893)
Supplement: Figure 1—figure supplement 2—source data 1. — Counts of Id2 (green) and non-Id2 (red) cells from pia to white matter in Id2-CreER; Dlx5/6-Flpe; FLTG PrL sections (n=4 brains), across 20 evenly spaced bins. [file elife-85893-fig1-figsupp2-data1.xlsx]

## Sheet: Summary
		Percent distance from pia to white matter
		5	10	15	20	25	30	35	40	45	50	55	60	65	70	75	80	85	90	95	100
M1	ID2+	12	20	18	14	11	5	8	4	0	2	0	1	3	1	1	0	2	4	0	1		107
	ID2-	5	16	64	100	89	120	94	13	23	14	14	16	19	21	17	15	10	10	8	9		677
	Interneuron	17	36	82	114	100	125	102	17	23	16	14	17	22	22	18	15	12	14	8	10		784
M3	ID2+	24	50	29	23	15	7	17	4	2	5	4	1	4	4	3	0	2	3	1	1		199
	ID2-	10	35	104	85	65	74	123	60	67	56	52	49	32	18	10	11	5	3	0	2		861
	Interneuron	34	85	133	108	80	81	140	64	69	61	56	50	36	22	13	11	7	6	1	3		1060
M4	ID2+	7	39	24	12	11	3	5	1	3	0	2	1	2	1	4	3	5	1	5	3		132
	ID2-	8	18	37	55	39	30	21	18	26	32	31	39	26	22	12	12	10	4	7	1		448
	Interneuron	15	57	61	67	50	33	26	19	29	32	33	40	28	23	16	15	15	5	12	4		580
																							2424
Normalization
M1	ID2+	1.53061	2.55102	2.29592	1.78571	1.40306	0.637755	1.02041	0.510204	0	0.255102	0	0.127551	0.382653	0.127551	0.127551	0	0.255102	0.510204	0	0.127551		13.648
	ID2-	0.637755	2.04082	8.16327	12.7551	11.352	15.3061	11.9898	1.65816	2.93367	1.78571	1.78571	2.04082	2.42347	2.67857	2.16837	1.91327	1.27551	1.27551	1.02041	1.14796		86.352
	Interneuron	2.16837	4.59184	10.4592	14.5408	12.7551	15.9439	13.0102	2.16837	2.93367	2.04082	1.78571	2.16837	2.80612	2.80612	2.29592	1.91327	1.53061	1.78571	1.02041	1.27551
M3	ID2+	2.26415	4.71698	2.73585	2.16981	1.41509	0.660377	1.60377	0.377358	0.188679	0.471698	0.377358	0.0943396	0.377358	0.377358	0.283019	0	0.188679	0.283019	0.0943396	0.0943396		18.7736
	ID2-	0.943396	3.30189	9.81132	8.01887	6.13208	6.98113	11.6038	5.66038	6.32075	5.28302	4.90566	4.62264	3.01887	1.69811	0.943396	1.03774	0.471698	0.283019	0	0.188679		81.2264
	Interneuron	3.20755	8.01887	12.5472	10.1887	7.54717	7.64151	13.2075	6.03774	6.50943	5.75472	5.28302	4.71698	3.39623	2.07547	1.22642	1.03774	0.660377	0.566038	0.0943396	0.283019
M4	ID2+	1.2069	6.72414	4.13793	2.06897	1.89655	0.517241	0.862069	0.172414	0.517241	0	0.344828	0.172414	0.344828	0.172414	0.689655	0.517241	0.862069	0.172414	0.862069	0.517241		22.7586
	ID2-	1.37931	3.10345	6.37931	9.48276	6.72414	5.17241	3.62069	3.10345	4.48276	5.51724	5.34483	6.72414	4.48276	3.7931	2.06897	2.06897	1.72414	0.689655	1.2069	0.172414		77.2414
	Interneuron	2.58621	9.82759	10.5172	11.5517	8.62069	5.68966	4.48276	3.27586	5	5.51724	5.68966	6.89655	4.82759	3.96552	2.75862	2.58621	2.58621	0.862069	2.06897	0.689655
Average	ID2+	1.66722	4.66405	3.05657	2.00816	1.57157	0.605125	1.16208	0.353325	0.235307	0.242267	0.240729	0.131435	0.36828	0.225774	0.366742	0.172414	0.435283	0.321879	0.318803	0.246377		18.3934
	ID2-	0.986821	2.81538	8.11797	10.0856	8.06942	9.15322	9.07142	3.474	4.57906	4.19532	4.01207	4.46253	3.30837	2.72326	1.72691	1.67332	1.15712	0.749395	0.742435	0.503017		81.6066
	Interneuron	2.65404	7.47943	11.1745	12.0937	9.64099	9.75835	10.2335	3.82732	4.81437	4.43759	4.2528	4.59397	3.67665	2.94904	2.09365	1.84574	1.5924	1.07127	1.06124	0.749395
SEM	ID2+	0.312753	1.20497	0.555397	0.114971	0.162528	0.0444242	0.225526	0.0982493	0.151124	0.136319	0.12073	0.0226216	0.0118253	0.0768905	0.167578	0.172414	0.214253	0.0994286	0.272995	0.135771
	ID2-	0.215167	0.391497	0.990995	1.40006	1.65019	3.12044	2.72764	1.1701	0.978951	1.2067	1.12037	1.35433	0.611835	0.605184	0.392806	0.320956	0.366362	0.28806	0.375101	0.322505
	Interneuron	0.301897	1.53531	0.686524	1.28525	1.5876	3.14367	2.87594	1.15052	1.0364	1.20035	1.23911	1.36629	0.600154	0.550269	0.453724	0.448278	0.556797	0.3673	0.570391	0.28806
